# Supplementary material for: Large-Scale Functional Assessment of Genes Involved in Rare Diseases with Intellectual Disabilities Unravels Unique Developmental and Behaviour Profiles in Mouse Models
Source: Biomedicines. 2022 Dec 6;10(12):3148. doi: 10.3390/biomedicines10123148 (PMC9775489; doi:10.3390/biomedicines10123148)
Supplement: Supplementary file 1 [file biomedicines-10-03148-s001.zip]

Archive with 1 entries (1 files):
- biomedicines-2017866-supplementary(correction).pdf
